# Supplementary material for: An Exploration of Novel Bioactives from the Venomous Marine Annelid Glycera alba
Source: Toxins (Basel). 2023 Nov 14;15(11):655. doi: 10.3390/toxins15110655 (PMC10674444; doi:10.3390/toxins15110655)
Supplement: Supplementary file 1 [file toxins-15-00655-s001.zip]

Archive with 1 entries (1 files):
- toxins-2683735-supplementary.pdf
